# Supplementary material for: Sponge-like CoNi Catalysts Synthesized by Combustion of Reactive Solutions: Stability and Performance for CO2 Hydrogenation
Source: Materials (Basel). 2022 Jul 23;15(15):5129. doi: 10.3390/ma15155129 (PMC9329901; doi:10.3390/ma15155129)
Supplement: Supplementary file 1 [file materials-15-05129-s001.zip]

Archive with 1 entries (1 files):
- materials-1802419-supplementary.pdf
